# Supplementary material for: Phylomitogenomics elucidates the evolution of symbiosis in Thoracotremata (Decapoda: Cryptochiridae, Pinnotheridae, Varunidae)
Source: PeerJ. 2023 Oct 16;11:e16217. doi: 10.7717/peerj.16217 (PMC10586294; doi:10.7717/peerj.16217)
Supplement: Supplemental Information 9 [file peerj-11-16217-s009.fas]

>Seq1 [Kroppcarcinus siderastreicola] Kroppcarcinus siderastreicola mitochondria, complete genome
ATGCAACGTTGAATGTTTTCTACAAATCATAAAGATATCGGTACATTATATTTTATTTTT
GGAGCTTGAGCCGGGATAGTTGGTACTTCATTAAGCTTAATTATTCGAGCAGAATTAAGA
CAACCAGGTAGATTAATTGGTAATGACCAAATTTACAATGTAGTAGTTACAGCTCACGCT
TTCGTTATAATTTTCTTCATAGTTATACCTATTATAATTGGAGGATTCGGTAATTGATTA
GTTCCATTAATACTAGGAGCACCAGATATAGCTTTTCCTCGTATAAACAATATAAGATTT
TGACTACTTCCTCCCTCACTATCTCTTTTACTTACTAGAGGTATAGTAGAAAGAGGTGTT
GGAACAGGATGAACTGTATATCCTCCCCTAGCCTCTGCAATTGCTCATGCAGGACCTTCA
GTAGATCTTGGTATTTTTTCTCTTCATCTTGCTGGTGTGTCTTCTATTTTAGGTGCAATT
AATTTTATAACAACAGTTATTAATATACGATCCTATGGGATAACTCCTGATCAAATGCCT
TTATTCGTATGAGCTGTATTTATTACTGCAGTTTTATTATTATTATCACTACCAGTACTT
GCAGGAGCTATTACTATACTTCTTACTGATCGGAATCTAAATACTTCTTTCTTCGATCCA
GCAGGAGGAGGAGACCCAGTACTATATCAACATTTATTTTGATTTTTTGGACACCCTGAA
GTATATATTCTTATTTTACCTGCTTTTGGTATAATCTCACATATTGTTAGACAAGAATCA
GGTAAAAAAGAATCATTTGGCACACTTGGTATAATTTATGCTATATTAGCTATTGGTATT
TTAGGATTTGTAGTTTGAGCCCACCATATATTTACAGTTGGTATAGATGTAGATACTCGA
GCATATTTTACCTCTGCAACTATAATCATTGCCGTACCCACTGGTATTAAAATTTTTAGA
TGATTAAGAACATTACATGGATCTCAAATAAATTACTCGCCTTCTTCTTTATGAGCAATT
GGTTTTATTTTCCTATTTACTGTAGGAGGATTAACAGGAGTAGTATTAGCTAACTCTTCA
ATCGATATTATTTTACATGATACATACTATGTTGTAGCTCATTTCCACTATGTATTATCT
ATAGGCGCTGTATTTGGAATTTTTGCTGGTATTACAAACTGATTTTCTCTAATAACAGGA
TTATCATTAAATCCTAAATTATTAAAAATACACTTCTTAGTAACTTTCATTGGAGTAAAC
CTTACATTCTTTCCCCAACACTTTTTAGGACTTAATGGTATACCACGACGATATTCTGAT
TATCCTGATGCCTATGCTTCATGAAATATCGTGTCATCTCTAGGATCAATAATTTCTTTT
GTAGCAACTCTAATATTTTTATTAATCGTATGAGAAGCTTTTATAATAAACCGACAAGTA
TTATTTACTCCATCTACATCTTCTTCTTTAGAATGAAATCACCCTTACCCGCCTACTGAT
CATTCTTATATAGAAATTCCTATAATTACTAAATTCTAAAATGGCAGATAGATGTATAGG
ATTTAAGCTCCTAAAAGGAAGAATAATCTTCTTTTAGAACCAAAATGGCAACATGAGCAA
ATATTAGATTTCAAGACAGAGCTTCCCCACTAATAGAACAATTAAATTTTTTCCATGACC
ATATTATAATTGTATTAATTTTAATTATTACATTTGTATCTTATATATTATTTAACTTAA
TATACAATTCTTTTATTAATCGTTACATATTGGAAAACCAACCTATTGAAATTATTTGAA
CCTCTATTCCGGCGGTTATTTTAATTTTTATTGCCCTTCCTTCTCTTCGATTATTATATC
TTTTAGATGAAGTTAACAATCCCTCTATAACACTAAAAACAATCGGACATCAATGATATT
GAAGTTATGAATATTCTGATTTTTTAAATATTGAATTTGACTCTTATATAATCCCCACTA
ATGAAATAGAGCAATCTATATTTCGATTACTAGATGTAGATAATCGAACGGTATTACCCA
TAAATACACAAATCCGAGTATTAATTACAGCTGCTGATGTAATCCACTCTTGAACTTTAC
CATCACTAGGTGTCAAAGCAGACGCCATTTCAGGACGACTAAATCAAACTAGATTTTTAA
TTAACCGACCTGGTTTATTTTATGGACAATGTTCAGAAATTTGTGGAGCGAATCATAGAT
TTATACCTATTGTAATTGAAAGGGTCTCCATTAATTCCTTTCTTAATTGAATTTCTTCTT
TATTAATTAATAGATAACCAGATGACTGAAAGTAAGTGTTGATCTTTTAAATCTATTATA
GTATTTAACAACTACTTCTGGTAAAAAATTAGTTAATTTATAACATATACTTGTCATGTA
TAAATAATCCAAAGGATATTTTTTAATTCCACAAATAGCCCCTATTTATTGATTATTTTT
GTTTATTTTTTTTATTGCTTCCCTATTATTATTTTTTTTATTCAACTATTATGTTAAACC
TTTCGAAAAAATGATAATTTCACATTCTATTGTTAAAAATAACACTAAATATTGAAAATT
ATAATAAATTTATTCTCAATTTTTGAACCATCATCAAGAATCCCAAACTTATCAATTAAT
TGAATTTCTACAATTCTAGGAATTGTATTTCTTCCTTATTTATATTGAACTTCTCCATCA
CGATGATCATTAATATGAAGAAAAATTATATATAAATTACATAGTGAATTTAAAGCCATT
ATCTTACCTTTTCATCTAGGTTCAACTATTTTATATATTTCTTTCTTTTCACTTATTATA
TTTAATAATGTATTAGGGCTTCTCCCTTACGTATTTACAAGATCTAGACACATAGTAATA
ACTCTATCTTTGTCCTTACCTTTTTGGATAGGATTAATATTGTTTGGCTGAATTAAAAAA
ACTCAAAATATATTAACTCATTTAGTCCCTCAAGGAACCCCTTTCATTTTAATACCTTTT
ATAGTCCTAATTGAAACTATTAGAAACATTATCCGACCTGGGACATTAGCTATCCGGCTT
GCTGCAAATATAATTGCAGGTCATCTTTTATTAACTTTATTAGGAGGCACTGGTAACTCC
TTATCGAACTTTCTTTTATTCTTGTTAGTTTTATCTCAAATTCTCCTTCTAATTTTAGAA
TCTGCTGTAGCAATCATCCAATCTTATGTATTCTCTGTACTTAGAACTTTATATATAAGA
GAGATCAATTAATGACATCATCTCACGGATTTCACCCATATCATCTAGTAGATATAAGAC
CTTGACCACTTACAGGTTCAATTAGTGCTATAATATTAACTACAGGTCTAGTAAAATGAT
TTCACCAATTTAACATAGATCTTATTATTATAAGACTTCTTACTATTATTCTAACCATAG
TACAATGATGGCGAGACGTAACTCGCGAAGGAACTTATCAAGGATTTCATACTATTACAG
TAATAAAAGGATTACGATGGGGAATAATTCTTTTTATTGTTTCAGAAGTTTTATTTTTCT
TTTCGTTTTTTTGGGCTTTTTTTCACAGAAGATTATCCCCAACAATCGAAATTGGAATAT
ATTGGCCACCTTTAGGAATTCAACCATTTAACCCATTCCAAATTCCATTATTAAATACTA
CTATTTTATTATCATCAGGTGCTACAGTTACTTGAGCCCATCATGCAATTATAGAATCGA
ATTATTCCCAAGCAATTCAAAGATTATTATTGACCGTTATCTTAGGAGTTTATTTTACAT
TTTTACAAGCTTTTGAATACATAGAAGCATCGTTTACTATTGCTGATTCAGTATTTGGAT
CAACCTTTTTTGTAGCAACAGGATTTCATGGACTACATGTTATTATTGGAACTACTTTCT
TACTAATTTGCCTAATTCGTTTATATAAATGTCATTTCTCAGCTTCACATCACCTAGGAT
TTGAAGCTGCTGCATGATACTGACACTTTGTTGATGTAGTTTGATTATTTTTATATATTT
TCATTTACTGATGAGGTGGTTATTTTTTTAATACAAACAGTATATTTGGCTTCCAACCAA
AAAGTCTAATTATTTTAGAAAAAATAATTTTTATTATACTAACAATCTCTATTATTACTC
TTATTATTGTATTTATTATCATACTACTAGCAACTTTATTAGCAAAAAAAACTTTGGGGG
ACCGAGAAAAAAATTCCCCATACGAATGTGGATTTGATCCTAAAAACTCTGCTCGAATAC
CTTTTTCTTTACGTTTTTTTTTAATCGCCGTTATTTTTTTAATTTTTGATGTAGAAATTA
CCTTACTTTTACCTATTATCTCCTCTTTAAATTTTACAAACATCTTTTCATGATCCTCAA
CAAGGCTAATATTTTTACTTATCCTATTATTCGGACTTTACTTTGAATGATCACAAAATG
CATTAGAATGATCATAATTATTAAGACTATAATTTATATTAAAATATATGAGTTGCATTC
ATAAAAAGTTTCTAAAACTAGTTTTATTATTAGAAAGCGAATTATTGCAATTAGTTTCGA
CCTAATCTTTAGGCTAATAGCCTTCTAATAACCATTGATAGAAACCAAAACAGAGGTATA
TTACTGTTAATAATATAATTGAGTAATTCTCCTATCAAGCCAGGAATATTATGTCAAGAA
TTAAAGCTTCTAACTTTTTATCAAGCGGTTGAATTCCGTTTATATTCCAAAATTGTTTTT
ATAGTGTATTTAACATATTGTATTTTCATTACAAAGCTGAAATCTTTATTTCTAAAAACC
ATTATACTTAAAGTAATAATTATTACATCTTTAACACCACAAATTAACGTTTTAATTAAA
CTATTTAAGTTACATTATATTTATTATTATACTTACCATACACACAAATATTATATATTA
TATGCTTTAATAGTTTAACTAACAAAACATTGGTCTTGTAAACCAAAAATGAATTAATTC
TCAAAGCACCAATTATTGGTATTTTTATTTTTACTATTCCATTACTATCCGTTTTATCAA
TTCTATTTACTAATCTTTACCATCCTTTAGCCATAGGTTTACTATTATTAATCCAAACAA
TTTTAATTTCAATTACTATTGGATTAACTACTTATTCATTCTGATTTTCTTATATTTTAT
TTTTGGTGTTTTTAGGAGGAATGTTAATTCTTTTTATTTATGTTGCATCATTAGCGTCTA
ATGAACCTTTTATATTTAAACTATCTTCCATAATATTAATTTCCTTTATAACTTTAACAC
CATTAATTATGCTTTTATCTGACCCTATTTCTCATTCAAGAAATATTTTATTATCCCAAT
CATCACTAGAATTTATAAAATCAACTAACTTTATTACTAGATGAATTTATAACTCACCAT
CAATAATATTTACTATTTATATTGTATCATATTTATTACTAACCCTTATTGTTGTTGTAA
AAATTGTAAACTTATTTAAAGGACCACTGCGATTAATGAATTAATGACTACACCAATACG
GAAATTACATCCTTTATTTAAAATTGCCAATAATGCTATAGTTGATATACCTTTACCAAG
AAATATTTCAACGTTTTGGAACTTTGGATCATTATTAGGCTTATGCCTTATTGTACAAAT
TATAACAGGTTTATTTTTAGCTATACACTATACAGCCCACATTAATCTTGCTTTTTCTAG
AGTTGTTCACATTTGTCGAGATGTAAACTATGGATGACTATTACGTACTCTACATGCTAA
TGGAGCTTCTTTCTTTTTTATTTGCCTTTATATTCATATTGGACGAGGAATTTATTTTAG
ATCTTATATAAATTTTCATGCATGAATAGTAGGAGTTGTAATTTTATTTTTAATTATAGC
AACTGCTTTTTTAGGGTATGTTCTCCCATGAGGGCAAATATCTTTTTGAGGTGCCACTGT
CATTACTAATTTATTCTCTGCCATTCCATTTATTGGTATTGACTTAGTACAATTTATTTG
AGGAGGATTTTCTGTTGATAATGCAACTTTAACACGATTTTTTTCATTTCACTTCATCTT
ACCTTTAGTGGCAGCTGCTTTTTCTATAATTCACATTTTATTCCTACATCAATTAGGAGC
TAATAATCCTATAGGTATTTCAAGACAACTAGATAAAGTACCATTCCACCCATATTTTAC
ATTTAAAGACATTGTAGGATTTATTATAATACTTACTTTATTGTTATTTCTAACTTTACT
GGCTCCTTATTTTTTAGGAGATCCTGATAATTTTATTCCAGCCAACCCATTAGTAACTCC
CCCTCATATTCAACCCGAGTGATATTTTTTATTCGCCTATGCTATTCTTCGATCTATTCC
TAACAAACTAGGGGGAGTTATTGCTCTCGCAGCTTCAGTTGCTATTTTAGTAATTTTACC
ATTTACACATACCTCAAAATTTAAAAGACTTGTTTTTTATCCTATGAATCAAACATTATT
CTGAAGATTAATTGTTACAATCATACTTCTAACTTGAATTGGTGCTCGACCTGTAGAAGA
CCCGTATGTACTCACAGGACAGATTTTAACAATTTTATACTTCTCATTTTATATTATTAA
TCCATTATTATTAATATTATGAGATAACATGTCAGATTGATTGTTTAGTTTAATAAAAAC
AAATGTTTTGAAAACATTAGATAAGAAGCTTTCTTAATAATTGTCATTATTTATTCTTTA
CTTACAGATATTTTTATCTCTTTTGTATCTTCAATACAATATTCTGCATAAATTATATAA
GTTTATTCTTACCATAACAACTATAAAAATAAAATTATTATTACTAAAAGTAAAACAATA
AATATTTTTATAATTACTTTAATATTATTCATTTGCAAACTATATAAAAAAACAAATATA
CTTGAAAATATATAGTATAAACCTTGACTACCACAATACTCATATCATCCTTTATCTATA
TATTTTTCTATTTTTAAGCCTCTAATTAAATAAAAATTACTAATATTTTTAGTTCTCAAA
AAAGGCATAAATCATATTCTTCCTATTATTCTTGTAAATTTATACACTTCTATTGATTTT
AAAATACCTCTTACACTTATTATATTTAATATATATCCTAACATTCCACTTAATAAACTC
ACAGAAATAACTAAATTTTTTATAAATACCCTTATACAAATCATATAACACTCGGGAAAT
ATCAATCAAGATAAAATTGATCCTATTATAATAGCACTTAAACCTAATAAAATTATAGGA
TTACATATTATTCTATCTTCATCACTTACATTATTCAAACTAGCTAGATTTAAATCTCCT
CTTAGTGTATAAAAAATTAAACGGAAAGTGTAAGAAACTGTAAATCCTGTTGCTACAATA
TATAATATAAAAGAAATAAAATTTACTCAATTCATAAAAACTACTTCTAAAATTATATCC
TTTGAATAAAAACCAGCTATAAATGGAAATCCACATAAAGCTAAGTTAGCAATTATTATA
AATGACACACTTAATGGCATAAATATAACTAAACACCCTATATATCGAATATCTTGATAA
CCTCTAACCCTATGGATAATAACACCTGCACACATAAAAAGTAATGCCTTAAATAAAGCA
TGACTTAACAAATGAAAAAATGATAAATCTGGATACCCTAAAGCTAAAATTCTTAACATT
ACACCTAATTGTCTTAAAGTAGAAAGAGCAATAATTTTTTTCAAGTCATACTCAAAATTA
GCACCTAATCCTGCTATAAATATTGTTAAACAAGAAATAATTAATAATATTCTCTGAATA
CTAGAACCTTCTAACCTAGGTCTAAATCGAATTATAATATAAACTCCAGCCGTAACAAGA
GTAGAAGAATGAACTAGTGCAGAAACAGGTGTTGGAGCAGCCATTGCTGCTGGTAATCAA
GCTCTAAATGGAATTTGTGCTCTTTTTGTTATAGCCGCAAACATCATTAATACTTTCAGT
AACATCCACTCATTATCCATTAAATAATAACTATATAAAATAAATCTTCAACTACCTAAA
TTTATCATTAAACCAATGCTTAATAAAATAGCCACATCTCCAATTCGATTTGATAAAATT
GTTAATATTCTTGCATTACTCGATTTCTCATTCTGATAAAATATAACTAAAACATAAGAG
ACTACTCCTAATCCATCTCAACCCAATAAAATTCTAATAAGATTAGGACTTAGAATCATT
AAAGACATTGATATAACAAAAGCTAATACTAAATATATAAAACGATTAAAATTCTCATCT
CCTTTTATATACCCTCCACTATAAAATATAATCATTCTTGAAATTAATAAAACAAACCTT
AAAAATATTAATGAAATTCAATCTAAAATTATAATAAACACAACAGAAGCTGAATTTATT
GTTATTAACTCTCACTCAACCATAGTCATTTTATTATTATATAATCTTAATAAAGATATC
ACACCAAATGTAAACGAACTCATACCTAAAAACAATATTCTAATATTGTTTAAATAAATT
TTTCAAACCATTATCTAAGTATTGTAATTTATAAAATAACTACATTTTTAAGATATATAT
AAATACCTACAATTATATTTAATTTTAAAATAAGCACATTAAGTGGGAACCAATGTAAAA
ATAAAACTAAATATTCATTAATTTTACCAGGACTACAAGAATATAAGCTCTTAAAAATAA
CCCCATGTTGACTTAAACTATATATGTATAACGTATAACAAGCCCTAAAAAAAGATAAAA
ATGCCAAACCAAATATTCTATATTTCCTAAAGCTAATTAAACTAACAATCAAACTAATTT
CACCATATAAATTCAAAGAAGGAGGAGCAGCTATATTACCAATTACTAATAAAAATCATC
ATAAACTTATCCTAGGTATAAAATTCAACAAGCCCTTTCTGATTAATAAACTCCGACTAC
CAGTTCGCTCATAACTTATATTTGCTAAACAAAATAAACCTGAAGAACATAAACCATGAC
CAACTATAACAACTACACTGCCTATTAAACCTCATCAGCTAAAAACCATTAATCCAGCTA
AAACTAACCTCATATGCACTACGGAAGAATAAGCAATCAAAGATTTTATATCCACTTGTC
GTAAACAAAGTAAACTTGTAAATAAGCCACCTAATAACCCAATACTAATTCACAGCCAAG
ATAAATTTATTATTATCTTTTGAAATATTCATAATACACGAATTAAACCATAACCCCCTA
ACTTTAATAAAACACCAGCTAAAATTATAGATCCTGCTACTGGTGCTTCAACATGGGCCT
TAGGCAACCAAAGATGATACAAATACATAGGTAATTTTACCAAAAAAGCTATAATTATCC
TAATATATATAATCATATTAACATAATTATTATTTATTACAAACCTTAGAATATTTATAT
CTAATCTACTTTCTTTATTATATAAATATAATAAACTTACCAATAAAGGCAAAGATAAAG
TTAATGTATAAAAAATTATATAAATTCCTGCCTGAATTCGTTCAGGCTGATATCCTCACC
CAAGAATCAAAATTAAAGTAGGAATTAAAGATGCTTCAAATCTAATATAAAATAATAAAT
AATTCATAGCAGAAAATGTAAAAAATAATCTTAATAATAATAATAAATTTACGATATTAA
AAAAGAAAAAGTATTTATTATACCGCTTAATTTGAGCTCTTGCAATCAAAATTAAAAATA
TAATTCAAGAACTTAAATAAATCAATAAATAACTTAAATAATCTATCCTTAAACCAAATC
TTAAATTATATACACTATAATCATGATAAAATCTCAACCCAATAATAAAACTAATTATCC
CTAAACCTACTTGAACTGTATTTCAATTACCTACAAATTTTATCAATATTACAACTGGTA
ATAAAAATTTTAACATATCAAAACATTAAATCTTTTAAAAAAATCTCTACCATGACTACG
AACAATTAACACCAATAACGATAAACCTAAAGCTCCTTCACATACTGTTAACGTTAAAAA
AAATAACCCAATATAGACTTCTCTCCCTAATATTGATATTTCTAAACTTAATAACCAATA
GATTCTTAACATCATAAACTCTAATCTCAATAATGAATTTAATAAATGTTTATGATAATA
AGTAAACCTTCATAAGCCACACAAAAATATAAATATAGACCTTAAAACTATTAACAAATT
TAAATTTACCATTAATTCATTATACCAATTATTTAAACATTGTTAATTCAAATAATCAAA
GAGAAAGAAATTTCTTTATTATTAACTCCCAAAGTTATTATTTTATTTTTAAACTACTCC
TTGACAATTTAAATATTTTATTAACACAATTTAACTACCAATAACAAAACATAATATTTT
CATTCCTAAAAAAAATATCAAATAATTAATAGAAATAGGTAAATATCTCTTTCAAGCCAA
ATACATCAACTTATCATAACGAAATCGAGGCAACGTTCCACGCACCCATACAAACAAAAA
CACAACCATTCTTAATTTTAAATAAAATATTATACTAGCTACATTACCTCCTAAAAATAG
AATAACAAAAAGAGCACTTATAAACAAAATTCTAGCATATTCAGCTATAAAAATTAAAGC
AAATCCTCCTCTTCCATACTCAGTATTAAATCCTGATACAAGTTCAGACTCACCTTCAGA
AAAATCAAAAGGAGTTCGATTCGTCTCTGCCAAACACGAACTAAATCAAATTATTCCCAA
CGGAAATCTAATTAAAATAAATCAAAAATTTATTTGATATTTATTAAACAATTCTATATT
AAACCCTCCAACTATTATTACAAAAGATAACAAAATTAACGCTAATCTTACCTCATAAGA
AATAGTTTGTGCTACTGATCGTAATCTTCCTAATAAAGAATAACTACAATTTGAAGATCA
CCCAGCAACTATAGTAGAATAAACCCTAACTCTTAAACAACACAAAAAAAATAAAATACC
TAAATCAAATCTTATTAACCCACTCTCGTATGGAACTACAACCCAAATTAAAAGAGAAAT
AAACAAACTAATTATAGGACAAACATAGTAAACTAAAAAATTCGATACAATGGGATTCAC
TTGCTCTTTTGTAAACAATTTTACAGCATCAGAAAATGGCTGCAGAAGCCCTAAAAATCC
AACTTTATTAGGTCCTTTACGAATTTGAATATAACCAAGAATCTTACGCTCTAACAAAGT
AATAAAGGCAACACTAATTAAAACACAAATAATTAAAACTAAAAAATTAATAATTTCAAC
CCTAACTATAATCACAAAACTTTTAGATTTATAAGCTCAACTATTTATAGAATATTAATC
TATTTAACAGGATCCTAAATCCAGTACATATAATCTGCCAAAATAGTCATATTAAAAAAT
ATTTTAACTATTAGGTCCTTTCGTACTATAATAATTATTATTTATTGAAAGATAGAAACC
GACCTGGTTTAAACCGGTCTGAACTCAAATCATGTAAAAATTTAAAGGTCGAACAGACCT
TCTTATATAACTTCTACAATTATATAGATATCTTAATTCAACATCGAGGTCGCAATATTT
TCTTTCGATAAGAACTCTTAAGAAAAATAACGCTGTTATCCCTAAAGTAACTTAAACTTT
TATTTTACACAATAAGATCATTTAACTTATTAATCATTTATATTTGTTTTTTATTAAAGC
AGTTATTTAAATTTTTACTTTTATCGCCCCAATAAAATATTAATAACTTTTAAAATTTTA
TATTTCTATATCATCAAAACTCTTATATAATATAAAGCTTTATAGGGTCTTATCGTCACT
CCAAATTATTTAAGCCTTTTCACTTAAAAGTTAAATTCAATTTTTATTACAAAGACAGTA
ATTTTTTTGTCTAATCATTCATTCAAGATCTCAATTAAAGAACTAACTATTATGCTACCT
TTGCACAGTTAAAATACTGCGGCCCTTTAATACAATTTATCAGTGGGCAGATTGGACTTT
TTATATTTTCAAAAAGACATGTTTTTGATAAACAGGCAAAAAATTTTATTTGCTGAATTC
CTTTGAGTTATCTTTAATTTATTTATTATTTAATTATTATTTTACTTCATTATAGAACAT
TAAATTTTACTAATAAAATTATTATAATTATAAATAATAAATTCTTTTATTTTTTTTAAT
ATTAAAAAAAGATAAAACAAATTATTTCATTTTTATTATTTAATTATAACACTTTATAAA
TAAAGCAATTTTTAAGCCTAATTTAAAATATATACATGTTATTATCTGTTTTCTACCCAT
ATAAGAAGCTTATCCTTCCTACATTAAAATTTTTTATAAATAAATAAAAAAATAAAATTT
AATTTTCATTTTAAAAAACTAGATATAATAAATCTCGACTAATATTTCACCTTTAATTTT
ATATTTTAAATAAATTTTCTACAATAATAATTTTATAAAATTAACTATATTTATTTCGAG
ATATTCAAAAACTTTGACTTAAATAAATTTTCCCTGAGACACAAGGTACAAAAACTTACT
TCTACTAACTTTTTCTTTTATTTTTTCCCTTACAGTACTTTTACTCTATAGTTAAATCTT
AATTTCATTAAAAATTACTTAATTATCACATTATAAATTATTTTTCTAATTTTACAACCA
TTGCAACATTACAAACAAATTAATAGATACTCAAAGCAAATCGACTTGCACGATAATTTT
TTTCAATGTAAATGAAAAGTTATACTATATTAACTTTACTTTGTTTCTAAATACACTTTC
CAGTATATTTACTATGTTACGACTTATTCCATTTATAAATGAAAGCGACGGGCGATATGT
ACATAACTTAGAGCTTATATATTATTTACATATTAAAAAAATAATACAATCAAATCCTCC
TTCTTAACAAATATTCATTTATTATTCCATATTAAAAAAAATTTATTGTAACTCATTTTT
ACTTATTTATAAGCTGCACCATGATCTAATTTACTTAAAATTTTAATTAAAATAATTAAT
TTTTTAAAAATTATCTAATAATGACGGTATACAAACACTATATATTAAAATAAGTAAGAT
TTTACGTGGTTTATCGATTATAAAACAAGTTCCTCTGATAAGATTAAATAACCGCCAAAT
TCTTTAATTTTAAAGAAAATATCTATTACATTAAGTTTATTAAATTTAAATTTAGAATAA
TAGGGTATCTAATCCTAGTTTATAACTAAATTTTACTAGCTTCAATTATAATTCTAATTT
AATTATATAATAACAAATCTAATTTCACCTTTTATTAATAATAATATAAATTGAATAAAA
CCATTTAACTAAACACTAATCATCTTGCTCAACTACAAAGTATAACCGCGAATGCTGGCA
CAAATATTTATCAAATTTGCTTATTAATTACTATGTCATATTTTCATATATAAATATTTA
AATAAATTATAACAAACTTTTATACTGAGAATTAAAGAATTATAAACTTCTTTAAACTTT
TACAATATATTATCAAATTAATAATACATCTTAAACAAGTTTTTACTATCATGTAAATTT
AATAATAAAACAATTAACAATAACAAACTAAAATAAAATTCTTTAATTACACATAAATTT
AAAAATTACAATATAAAACTAAAAATACTTTAAATTAAAATAAGAAAAATTACTATAACA
TAATACATTTATATTAAATGTATATATTTCTCGAAACGTCATGGTCCCCCAACAACTAAA
ATAAAGTTGGGATAAAAATACTATTTTTCGTATATGAACATATAATCCAATAGAAATATA
TAAATTCACACTCTCATCTTTGCCTAAGAATTTAAAAAAGATAAGAATTTAATCGTAATT
AATTAATAAAAAGAAATGTTATTACGAAGAATGTCCTGTAAGAAAGTCCAATAATCCCAA
GTAATCCCATCTCAAGGAACCTTTGCCATTCTCTTGAGGGAAGCAAAGGTTCTCCGTTGG
GATTACTTGGAGTTATGGCTAATTAACTATTTATATACAATTCTGGTAGATATAATTCAA
TTCTCTTTATAATACAAAAATCTGGATTATAAAATATTAAATGTATATATATATATATAT
ATAATAAATAAATTTATATAAACTTATATGAATATATTTTTTTCTTAAATATTAATTATA
ATTTTATTTTAACATCTAAATATTTATTATTTGAGTAACTTAAAAACATAGTGCCTGATT
TAAAAGGATAGCTTTGATAGAGCTAATAATGTATAAATTATACCTATGTTAATTATTCGT
AAAGGATTTACACCTATCCCTAAAAGATCAAAACTTTTTATGCCTTTACACCAACGAATA
TTAATAATTTAATTTTTAAAAGATAAGCTAAATAAGCTAATGGGCTCATACCCCGTAAAT
GAAAATAAAGTTTTTCTCTTTTTAATTTTATTTCCTACTTCTAACTATATATTCTTATTA
CTTTTACTAACTGGGTCAATTATTTCTATCTCTTCAACCTCTTGATTTAGAGCATGAATT
GGTTTAGAATTAAATATATTATGTTTTATTCCTTTAATTACATCAAAAATAAACTTTTAT
TTATCAGAAGCAGCTGTAAAATACTTTTTAATCCAGGCAATAGGTTCTGCAATATTAATT
TCATCTAGTTTTTTTTTAATTTATTTTACATTTCTAAGACATATTTTAATCTTAGCTTCT
CTCTTATTAAAACTAGCTTCAGCACCATTTCACCTTTGATTACCCCAAATCATTGAAGGA
TTAACTTGATTTCAAGTTTTTTTGTTATCAACATTACAAAAACTAGCTCCTATAATTTTA
ATATCTTATTTATATCTCAACCCATTTATAATATATATAATTATTTTCTGCGCCGTATGC
TCCGCAGTACTAGGAGCTCTAGGTGGATTAAACGTGATATATTTACGTAAAATTATTGCA
TTTTCCTCTATTAACCACTTATCTTGATTATTAATCGCTATTTTAACAAGTGAAATTATC
TGATTACTTTATTTTTTAATTTATTTTATCATCCTTTCTACTATTATCAGAATATTTTCT
AAACTAAATATTTTTACATTTTCCAGACTAATTCAATATTATCACAATAATTCTTATCTT
TATTTTCTCATTATTATTAATTTATTATCACTAGGAGGCCTACCTCCTTTAATTGGATTT
ATTCCTAAATGACTTCTTATTCAATTAATAATTAACTACTATCTTATTATTCCTTTAATT
TTCATATTATTCTCGTCATTAATTACACTTTATTTTTATATACGAATTAGTAATACTTTA
TCAATCATATACACTCCTATTCTAAGGTTTAACACAAAATACAACTATACTACATTTAGA
TTTTATATATCTATTTTTATTATATCCTTTAATTTACTAGGTATTTTGCTACCTACTTTT
ATATTATTTACATAGAATTTTAAGTTATTAAAACTAAAAACCTTCAAAGTTTTCAAAAAA
AGTAAATTCTTTTAAATTCTACCAAACCCTAGTGGAATACACATCTTTAAACTTGCAATT
TAATATTATTTTTATACTATAGAGTTTATAAAGGAGTTTTATCTCGTATATAGATTTACA
GTCTACCACTTATACCTCAGTCACTTTAT
>Seq1 [Opecarcinus hypostegus] Opecarcinus hypostegus mitochondria, complete genome
ATGCAACGATGATTATTTTCTACAAATCATAAAGACATTGGTACATTATATTTTATCTTC
GGAGCTTGAGCAGGAATAGTAGGTACTTCATTAAGACTAATTATTCGAGCAGAACTAAGA
CAACCAGGTAGCCTAATTGGTAACGATCAAATCTATAATGTTGTAGTTACAGCTCACGCT
TTTGTAATAATTTTTTTCATAGTAATACCGATTATAATTGGTGGATTTGGAAACTGGCTA
GTTCCCCTAATACTAGGTGCACCAGATATAGCCTTTCCACGTATAAATAACATAAGATTC
TGACTACTCCCTCCTTCTTTATCTCTTCTATTAACAAGAGGCATAGTTGAAAGAGGCGTT
GGAACTGGATGAACAGTGTATCCACCACTAGCTGCTGCTATCGCTCATGCCGGAGCTTCA
GTAGACCTTGGTATTTTTTCATTACATTTAGCAGGAGTGTCCTCCATTCTAGGAGCAGTT
AATTTTATAACAACAGTTATTAATATACGATCCTATGGAATAACAGCTGACCAAATACCT
CTATTTGTATGAGCTGTTTTTATTACTGCTGTCCTACTACTACTATCTTTACCAGTATTA
GCAGGAGCAATTACCATGCTACTAACAGATCGAAATTTAAATACATCATTTTTCGATCCT
GCAGGAGGAGGCGATCCTGTTCTTTACCAACACCTATTTTGATTTTTTGGACATCCTGAA
GTATACATTCTTATTCTACCCGCTTTCGGTATAATCTCTCACATCGTTAGACAAGAATCA
GGTAAAAAAGAATCCTTTGGAACATTAGGTATAATTTATGCTATGTTAGCAATTGGAATC
TTAGGATTTGTTGTCTGAGCTCACCATATATTTACAGTTGGTATAGACGTCGACACCCGT
GCCTACTTTACATCTGCCACTATAATCATTGCAGTGCCAACTGGCATTAAAATTTTTAGG
TGGTTAAGAACCCTACACGGGTCTCAAATAAACTATTCTCCATCTACTTTATGGGCCACT
GGGTTTATCTTTCTATTCACAGTTGGAGGCCTAACAGGAGTAGTACTAGCTAACTCTTCA
ATTGATATTATTCTACATGACACATACTATGTTGTAGCACATTTTCACTATGTATTGTCC
ATAGGAGCTGTATTCGGAATTTTTGCCGGAATTACAAATTGATTCCCCCTAATAACCGGA
ATAACATTAAACACTAAATTATTAAAAATTCACTTCCTAGTAACCTTTATTGGGGTAAAT
TTAACCTTCTTCCCCCAACACTTCTTAGGACTAAATGGCATACCACGACGTTATTCTGAT
TACCCTGATGCTTACGCCTCATGAAATATTGTTTCCTCTCTCGGATCAATAATTTCATTT
GTAGCTACCTTAATATTCCTATTAATTGTATGAGAAGCCTTTATAATGAACCGGCACGTT
ATATTTGCCCCATTCTTGCCCTCTTCGGTAGAGTGAAACCATTCTTACCCCCCAGCAGAT
CACTCATATATAGAAATCCCTATAATTACTAAATTCTAAAATGACAGACAGATGTGTAGG
ATTTAAGCTCCTAAAAGGAAGTATTCTTCTTTTAGAACCAATGGCAACATGAGCATACTT
AAGATTTCAAGACAGTGCCTCACCACTAATAGAGCAACTTATTTTCTTTCACGACCATAT
TATAATTGTATTAATTCTAATCATTACGTTTGTAGCTTATATAATATACAGTTTAATATA
TAACTCATTTATTAATCGCTATATATTAGAGAATCAACCTATTGAAATCATTTGGACGTC
GATCCCAGCAATTATTTTAATTTTTATCGCCCTGCCATCATTACGACTACTATATCTACT
AGATGAAGTTAATAACCCATCCTTAACACTAAAAACCATCGGACATCAATGATATTGAAG
CTATGAGTACTCAGACTTCATAAGTATTGAATTTGACTCGTATATAATCCCAAATAACGA
AATAGAGCAAGCTTCATTTCGGTTATTAGATGTCGATAATCGAACAATTTTACCCTTAAA
TACTCAAACCCGAGTATTGATTACAGCAGCTGATGTAATCCATTCTTGAACACTACCATC
TTTAGGAGTTAAAGCAGATGCAATTCCAGGTCGCTTAAATCAAACTAGGTTCCTAATCAA
CCGACCAGGATTATTTTATGGACAGTGTTCAGAGATTTGCGGAGCAAACCATAGTTTTAT
ACCAATTGTAGTTGAAAGGATCTCTGTTAATGCATTCTTAAATTGAGTTTCTCTATCAAT
GAATGATAATAACTAACACCAGATGACTGAAAGTAAGTATTGATCTTTTAAATCTATTAT
AGTATTTAACGCCTACTTCTGGTAAAAAATTAGTTAACTTATAACATATGCTTGTCATGC
ATAAATTATCTTCTAAGATATTTTTTAATTCCACAAATAGCTCCTATTTATTGATTAAGC
TTGTTTGCCTTTTTCACCCTTACCCTTGTACTATTCTCTATGCTAAATTACTTCATTAAA
CCATTTAACAAAATGATTACTCCTGGCTTCTACAATAAACCCCAATCCAAACACTGAAAA
TTATAATAAATCTATTTTCTATTTTTGAACCATCTTCAAGAATTTCAAATTTATCAATTA
ACTGAATTTCCGCTTTACTAGGAACTCTATTTTTGCCTTACTTATATTGAACATCTCCCT
CGCGATGATCGTTAATGTGAACTAAAATAACACATATATTACATAATGAATTTAAAGCTC
TTATCCTACCATCCCACTTAGGCTCTACTATATTGTTTATCTCTTTATTTACATTTATCA
TATTCAATAATGTTCTAGGATTGTTGCCTTATGTATTTACAAGATCTAGCCACATGGTAA
TAACTCTATCCCTGTCCATACCATTCTGAATTACACTAATATTATTTGGATGGATTAAAA
CAACTCAAAACATATTAACCCATTTAGTACCCCAAGGTACCCCATTTGTGCTAATGCCAT
TTATAGTATTAATTGAGACCATTAGAAACATTATTCGCCCAGGTACATTAGCAATTCGGC
TTGCTGCAAATATAATTGCTGGGCATCTTCTTTTAACTCTTCTAGGAAATACAGGTAATT
CCCTATCAAACACTATACTCTTCTTACTTATTATCGCCCAAATCCTACTACTAGTCCTAG
AATCTGCTGTAGCAATCATTCAGTCTTATGTCTTCTCTGTACTTAGAACCTTATATATAA
GAGAAATCAACTAATGACATCATCACACGGATTCCACCCATATCACTTAGTAGATATAAG
ACCTTGGCCACTTACTGGCTCAATTAGAGCTATAATACTGACCACAGGACTAGTAAAATG
ATTTCACCAATTTAATATAGACCTCCTTATTATAAGACTTTTTGCTATTATCCTAACTAT
ACTACAATGATGACGAGATGTAACTCGAGAAGGAACCTACCAAGGGTTGCACACTTCAAT
AGTAATAAAAGGGCTACGATGAGGAATAATTTTATTCATCTTATCCGAAGTTTTATTCTT
CTTCTCCTTCTTTTGAGCTTTTTTCCACAGAAGACTATCACCAACTATTGAAATTGGTAT
GTGCTGACCTCCTCTTGGAATTCAACCATTCAACCCATTTCAAATCCCACTATTAAACAC
AACTATTCTCCTTTCATCTGGCGCTACTGTTACATGGGCCCACCACGCAATTATAGAATC
TAATTATACACAAGCCATCCAAAGCCTTTTCCTTACAGTTATCTTAGGCATTTATTTTAC
AATTCTACAAGCTTTTGAGTATATAGAAGCATCCTTTACAATTGCTGATTCTGTATTTGG
TTCAACCTTTTTTGTGGCCACAGGATTTCATGGACTACATGTAATCATTGGTACAACCTT
TTTATTAGTTTGTTTAATCCGACTTTATAGTTGCCACTTCTCATCATCCCACCACCTAGG
GTTTGAAGCTGCTGCTTGATATTGACATTTTGTAGATGTTGTTTGATTATTTTTATATAT
CTTCATTTACTGATGAGGAGGATTTTTTTTTAGTATAATAAGTATATTTGGCTTCCAACC
AAACGGTCTAAATAATTTAGAAAAAAAAATGTTTACTTTACTGCTGATTTCCTCTATTAC
CTTGGCTATTGCATTATTAGTCATAACACTAGCAACTTTATTAGCAAAAAAAACACTTGG
AGACCGCGAAAAGGCCTCTCCATATGAATGCGGGTTTGACCCAAAAAACTCAGCGCGAAT
GCCATTTTCTTTACGATTTTTTCTAATTGCTGTTATCTTTTTAATTTTCGATGTAGAAAT
CACCCTTTTACTACCTATTGTCTCTTCATTAAACTTTACAAACATTTTTTCATGATCTCT
AACAAGATTAATTTTTTTATTTATCCTATTGCTAGGACTTTACTATGAGTGATCTCAAGA
TGCATTAGAATGATCTTAACCCAAGACTATAATTTATACATAAAATATATGAGTTGCATT
CATAAAAAGTTTTTTAAACTAGTTTTACTATTAGAAAGCGAATGTATTGCAATTAGTTTC
GACCTAAAACTTAGGCTTAAAGCCTTCTAATAATTGATAGAAACCAAAAAAGAGGTATAT
TACTGTTAATGATATCATTGAGACTTTCTCCTATCAAGCCAGGAATATTATGTTAAGATC
AAAAGCTTCTAACTTTTCTTCAAGCGGTTAAATTCCGTTTATATTCCTAATTGTTTTTAT
AGTGTAACTCTAACACCTTGTATTTTCATTACAAAACTGAAATTCTTTTTTCTAAAAATA
AATAATTACTCAGGGTAAAAATTATAACTACATCTTTAATACCACAAATTAATATTTTTT
TTAAACTACCTGAATATTACCCATAATTACAATTCTGCAAATACTACTTATAATTTGTTT
TAATAGTTTAACGCCTAAAACCTTGGTCTTGTAAACCAATAATGAATTTTTATTCTTGAA
ACACCAATCTATTTAATTTCTTGGAATTTATTTATTTACATTACCGCTACTATTAACTTT
ATCAGTATTATTTACCAACCTTTACCACCCTTTAGCCATAGGATTGTTGTTATTAGTACA
AACAACTTTAATTTCTATTACCATTGGCCTCTCAACTTACTCTTTTTGATTTTCTTATAT
TTTGTTTTTAGTATTTCTAGGAGGAATATTAATTCTCTTTATATATGTTACTTCATTAGC
TTCTAATGAACCTTTTATTTTTAAAATAATGACCTTAGTACTACTTGTAGTTGTTTTTTT
TCTATCTCTTCTTACTACAGTCACATTCGATTCTATTCTTTCCATTATAACCACTTCATC
ATTACCCCTCTCATCATTAGAATTTACACAATCAACACGACTTATTGTAAGATGAATTTA
CAATTATCCCTCCATGGCATTTACTCTTTATATTGTATCTTATCTTCTTCTAACCCTTAT
TGTCGTAGTAAAAATCGTAAATCTATTTAAAGGACCTTTACGACTAATAAACTAATGACA
ACCCCCCTACGAAAATTACACCCCTTATTTAAGATTGCTAACAATGCTGTAGTAGATATG
CCATTACCAAGGAATATCTCAACTTTTTGAAACTTCGGGTCATTATTAGGATTGTGTTTA
ATTGTTCAAATTATAACTGGACTATTCTTAGCTATGCATTATACTGCACACATTAACCTT
GCTTTTTCTAGAGTCGTTCATATTTGCCGAGATGTAAACTATGGATGATTATTACGAACT
CTACATGCTAACGGGGCATCTTTTTTCTTTATTTGCCTTTATATTCACATCGGCCGAGGA
ATTTACTTCAGCTCCTATATAAACTTACACGCATGAATAGTAGGAGTTGTAATTTTATTT
ATAATTATAGCAACCGCTTTCCTAGGCTATGTATTACCCTGGGGCCAAATATCTTTTTGA
GGAGCCACCGTTATTACAAATTTATTCTCCGCAATTCCTTTTATTGGAATTGACCTCGTA
CAATGAATTTGAGGGGGATTTTCAGTCGACAATGCCACCTTAACACGATTTTTCTCATTT
CATTTTATTTTGCCTCTAGTAGCAGCCGCCTTCTCCATAATCCACATTATATTTTTACAT
CAGCTAGGAGCTAATAACCCTTTAGGAATTTCAAGTCAACTAGATAAAGTACCATTTCAC
CCATATTTTACACTAAAAGATATTGTAGGATTTATTGTTATAATTACTTTGTTATTACTT
TTAACTCTACTAGCCCCCTATTTCCTAGGAGACCCAGATAATTTTATCCCGGCCAATCCA
CTAGTAACTCCCCCTCATATCCAACCAGAATGGTATTTTTTATTTGCCTATGCTATCCTT
CGATCTATTCCAAATAAACTTGGAGGAGTTATTGCTTTAGCAGCTTCAGTAGCTATTCTA
GCCATCCTACCATTTACCCATTCTTCAAAATTTCAAAGACTAGTATTTTATCCTATAAAT
CAAACATTATTTTGAAGATTTGTAGTAACAATTGCGCTCTTAACATGAATCGGAGCCCGA
CCTGTTGAAGACCCTTATGTACTCACAGGCCAACTACTAACAGGTCTATACTTCTCATTT
TATATTATTAACCCATTACTACTACTGTGATGAGACAATATACTAAAATGATTACTTAGT
TTAAACTTAAAACAAATGTTTTGAAAACATTAAATAAGACATATCTCTTAGTAATTGTTA
AATACTTAACTTATAACTTACCTACAGACAATTAATAAATCTCTTTTGTATCTTCAGCAC
AATATTCTCACATAAATTATATAGGTATTTAATAATATTATGTTAGTATATATATATTAT
ACCATATATTATATAAACATGACTACTATCAACAAAAATAAAAACATAAATATTTTTATA
AAAACCTTAATGTTACTTATTTGTAAACCATAGAGAAAAATAAATGCTTTTAAAAAAATA
TAATACAACCCTTGCCTACCACAAAACTCATATCAACCTTTATCTATATATTTTTCTATT
TTTAACCCTACAATTAAATTTACATTTCTAACATTTTTAGTCCTCAAAAAAGGCATAAAT
CACATTCTACCAACCATTCTAGTAGTTTTATAAAATAATATTGACTTTAACCCATCATTA
ATATTTATTAAATTCAAAGTATACCCTAAAACTCTCCCTAACAACCTTACTAAAATAACT
AAGTTTTTTATAAATTTTCTCATACAGATCATGTAACACTCAGGAAATAATAACCAAGAT
AATAAAGACCCTATTATAATAGCCCTAAGACCTAACAAAATTATAGGATTACACATTATC
TTATCTTCATCTCTCACATTACTCAATCTACATAAATTAAATCCACCACTTAGCGTATAA
AAAATCAAGCGAAAAGTGTAACTTACTGTTAGCCCAGTAGCCGCAATATATAGCAAAAAC
GAAACAAAATTAATTCACCTTATAAACGCCACTTCTAAAATCATATCTTTTGAATAAAAC
CCTGCTATAAATGGAAAACCACATAAAGCTAAATTTGCAATTATTATAAAAGATACACTT
AACGGTATAAATGTTACCAAACACCCTATATATCGAATATCTTGATATCCTCTAACACTG
TGAATAATCACTCCAGCACACATAAACAACAACGCTTTAAACAAAGCATGCCTTAATAAA
TGAAAAAATGAAAGATCAGGATAACCTAAAGATAAAATTCTTAGTATCACTCCCAGCTGA
CTTAAAGTAGATAAAGCAATAATTTTTTTTAAATCATACTCAAAATTAGCACCCAATCCG
GCTATAAATATAGTTAAACAAGAAATAATTAATAATATTCTTTGAACTCTCGACCCATCA
AGCCCAGATCTAAATCGAATCATAAGATACACCCCTGCTGTAACAAGGGTAGAAGAATGA
ACCAATGCTGAAACAGGAGTAGGAGCAGCTATTGCCGCTGGTAGCCACGCCCTAAAAGGA
ATTTGGGCTCTTTTAGTCATAGCTGCAAGTATTACTAATAATTTCATTACTATTCATTCA
CCATCTAACAAATAATAACTATACACAATAAAATTTCAACCCCCTAAATTTACTATTAAA
CCAATCCTTAACAAAATAGCCACATCCCCAACACGATTTGACAAAATAGTTAATATACTG
GCATTAGCAGATTTTTCATTCTGATAAAACATAACCAACACATAAGAAACTACCCCTAAC
CCATCTCACCCTAATAAAATTCTAATAAGATTTGGACTTAAAATTATTAAAGATATAGAT
ATTACAAACGCTAACACTAAGTATATAAATCGATTAAAATTTATATCCCCTTTTATATAA
CTCCCCCTATAAAACATAACTATCCTAGAAATTAACAAAACAAAAGACAAAAATAATAAA
GAAATTCAATCAAATATAATAATAAAAACAATAGATGTTGAATTTATAGTTATTAAATCT
CATTCAATTACACCCACTCTACCATCAAATACTTTTATTAAAGAAGCCGCTCCACAAACA
AAAGAACCAGATCTTAATAAAAATATACTTACTCTATACACACAAATTTTTCAAACCATT
ATCTGATATTTAAACTAAGCAGCTAACAAATCAGATAAATACCACTAATTATATCTAATT
TTAGAATTAAAATATTTAATGGAAACCAATGTAAAAACAAAACAAAATACTCAGCTACTT
TTCCAGACCTACACGAATACACTCCTTTAAAAATAACCCCATGTTGACTTAACCTGTATA
TATACAAAGTATAACAAGCTCTAAAAAAAGACAAAAAAGCCAACCCTAGTATTCTATATT
TACTTCACCTGACCAACCTAATAATTAAACTAATTTCACCAAATAAATTCAAAGAAGGAG
GGGCAGCTATATTACCAATACTAAGTAAAAACCACCATAGGCCCATACTAGGCATAAAAT
TTAATAAACCCTTACTAATTAAAAGACTCCGTCTTCCAACCCGATCATACCTTATATTTG
CCAGACAAAAAAGCCCAGAAGAACACAAACCATGCCCAATCATAACTACTACCCTTCCTA
TTAACCCTCATCACCTAAATACTATCAGACCGGCCAATACTAACCTCATATGAACAACAG
AAGAATAAGCAATTAAAGATTTTATATCTACTTGCCGTAAACAAAGAAGCCTAGTTATAA
TCCCCCCTAATAAACTAATACTAACTCACAACCAAGAAAAATTAATTATTATTTTCTGAT
ATATATATAACACCCGAATTAAACCATAACCTCCTAATTTTAATAAAACACCAGCTAAAA
TTATAGACCCTGCTACTGGCGCCTCTACATGTGCCTTAGGTAATCAAAGATGATATATAT
ATATTGGTAATTTCACAAGAAAAGCTATAATCATTCTAATGTACAAAATTATTGTGGTAT
AATCTCTCTTTATTAACGGACTTATTATTACCATGTTTAATCTACCTTCCTTGTCATACA
AATATAATAACCCAACCAATAAAGGTAAAGATAAAGTTAGTGTATAAAAAATTATATAAG
CCCCAGCTTGAATACGCTCAGGTTGGTATCCTCACCCCAAAATTAAAATTAATGTAGGAA
TTAACGAAGCCTCAAAACTAATATAAAACAACAAATAATTTATTGCAGAAAATGTAAAAA
ACAATCTTAATAATAATAATAAATTAATAATTCTAAAGAAAAAAAAATACTTATCATAAA
ATTTTACCCGCCTCCTTGCAATTAAAATTAAAAATATCACTCAAGACCTTAAATAAATCA
ACACATATCTTAAATAATCTACTCTTAGGCCAAACCCAAGATTATATAAAGCATAATTAT
GATAAAATCTCAACCCAATTATAAATCTAATAAATCCTAACCCAATTTGAATAGTGTCTC
AATTTTTACTAAATTTTATCAATATTAATACAGGTAATAACAACTTTAACATACTAAGAC
ATTAAATCTTTTAAAACAATCCCTACCATGACTACGAGCAATTAATACTAACAATGAAAG
GCCCAAAGCACCTTCACACACTGTCAGAGTTAAAAAAAACAAACTAATATAAACTTCACT
TCCTAGCCCACACATTTCTAACCTTAATAACCAATAAATCCTTAACATTATAAACTCTAA
TCTTAATAAAGAATTCAATAAGTGCTTATGATAATAACTAAACCTTCACAAGCCGCACAT
AAATATAAACATTGAACTTAAAATTATAAAAAAACTTAAATTTATCATTAATTTATTATA
AAACTTGTGTTTTACTTATCTTTCAAGAGGAAAGAAATTTCTTTATTATTAACTCCCAAA
GCTACTATTTTACACTTAAACTACCCCTTGTAATAAATATTTATACTCTAATTTAACACT
TATAAATTACCTATAACTAAGTATTAAAACAACTAAAACACAACATCTTAACCCCTAAAA
AAAACAACAAATAATTAATAGAAACCGGTAAATACCCCTTTCACGCCAAATATATTAATT
TATCATAACGAAGCCGAGGTAAAGTTCCTCGAACCCATACAAAAACAAATGCTACTATTC
TTAGCTTTAAATAAAATAATACCCTAGATGGTCTTCCTCCTAAAAATATAATAGTAAAAA
GCGCTCTTATAAACAAAATCCTAGCGTACTCCGCCATAAAAATTAAAGCAAATCCTCCAC
CACCATATTCTGTGTTAAATCCCGAAACAAGCTCAGACTCTCCTTCTGAAAAATCAAAAG
GAGTCCGATTTGTCTCCGCCAAACAAGAACTAAACCATACTATTCTCAAAGGAAACCTAA
TAATTACAAACCAAAATCTTTCCTGATACTTAGTAAACAAATCCATACTAAATCCTCCAA
TTATTATTACAAAAGACAATAAAATTAAAGCTAATCTCACTTCATAAGAAATAGTTTGCG
CTACAGACCGCAATCTACCCAACAAAGAATATTTACAATTAGAGGATCACCCAGCAATTA
TAGTAGAATAAACTCCTATTCTTAAACAACACAAAAAAAACAAAATCCTTAAATCAAACC
TTATTAATCCACTCTCATACGGAATAACAGCCCAAACCAAAAGAGAAATAAATAAACTAA
CTACAGGACAAATGTAATAAACTAAAAAATTCGACATAGTAGGATTAATTTGTTCTTTCG
TAAATAATTTCACAGCATCAGAAAATGGTTGAAATAACCCTATAAACCCCACTTTATTAG
GGCCCTTACGGATTTGAATATATCCAAGAATTTTTCGTTCTAATAATGTAACAAAAGCTA
CCCTAATTAAAACACAAACAATTAATACTAAAAAATTAACAACTTCCACTCTTATTATAA
TCACAAAACTATTAGAATTCATAGTTTAACTATTTATAGAATATTAATCTATTTAACAGG
ATCCTAAATCCAGTACATACAATCTGCCAAAATAGTACAACAATAAAAATTATTTAAATT
ATTTGGTCCTTTCGTACTAAAATAATTACAATTTAATTAAAAGATAGAAACCGACCTGGT
TTAAACCGGTCTGAACTCAAATCACGTAAAAATTTAAAGGTCGAACAGACCTTCTCATAT
AACCGCTACAATTATATAGATATTTTAATTCAACATCGAGGTCGCAATCTTTTCTTTCGA
TAAGAACTCTCAAAAAAAATAACGCTGTTATCCCTAAAGTAACTTAATCTTTTACTCTAT
AAAACAAGATCATTTATATACTAACCACTTATACCTGATTAAAAAAAAAGCAGTTATTAA
ACTTTTTACTTCTATCGCCCCAATAAAATATCAATAAACCTTAAAACTTTATATTTAACT
CACCAAAAATTTTATAATAATATTAAGCTTTATAGGGTCTTATCGTCACTTCAAACTATT
TAAGCCTTTTCACTTAAAAGTTAAATTCAATTATTATCATAAAGACAGTAATTTTTTTGT
CTAATCATTCATTCAAGATCTCAATTAAAGAACTAGTGATTATGCTACCTTTGCACAGTT
AAAATACTGCGGCCCTTTAATATATTATATCAGTGGGCAGACCGGACTTTTTATACTTAC
AAAAAGACATGTTTTTGATAAACAGGCAAAAAATTCTTTTGCTGAATTCCTTTAAATTAC
CACAAACTATTTATTATTTAATTTCTATTTTACTTTTCTTTTTTTTACATTAAATTTTAC
TAATAACATTATTATAACTTTAAATATTTTATTTTCAAAAATTCTTTAATATTAAAACAA
AGACAACCATAAATAATATAACTTTAATTAATTAATTATAACATATTACAAATATAGCTA
ATTTTAAGCTTAATTTATAAAAATAAATCTTTATTGCCTATTTTCTACTCATTATAAGAA
GCTAATCCCTCCTACATTAATTTTTTTTACAAATATGTAAAAAAAAAAAATTCAATTTTC
ATCTTAAAGAACTAGATATAATAAATCTCGACTAATGTTTCACCTTTAATCCTATATTTA
AAATAAATTTTCTACAACAATATCTTTATAGAATTAACTGTATTTACTTCGAGATTTTTA
ACTAAGTTAATTTATATTAATATTCCCTGAGACACAAGGTACAAAATTTTACTTTTACTA
TTAAATTTACCACAAATTTCCCTCACAGTACTTTTTCACTATAGTTTAACCAAAATTTCA
CTAAAACTTACTCACCATAACACCATATAAATTATTTTTTTAACTTTATAACTTTTACTC
GCTTAAAAACAACTTTTATAACTCAAAGTAAACCGATTTGCACGATACTTCTTTTCAATG
TAAACGAAATGTTATACTAATTTAACTATACTTTGATCTTTCTAAATACACTTTCCAGTA
TATTTACTATGTTACGACTTATTTCATTTGTAGATGAAAGCGACGGGCGATATGTACATA
ATTTAGAGCTTATATATTATTTACTTATTAAAAAAAATAATACAATCAAATCCTCCTTCA
TAATAAAATTTCATTTATTCTTCCATTATAAAAAAAATTTATTGTAACTCATTTTTACTT
ACTTATAAGCTGTACCATGATCTAATTTATTTAAATAATTAATCCCAATAATTACTTTTT
TAAAAATTATCTACTAATGACGGTATACAAACTTCAAACTAAGTAAGTAAGATTCTACGT
GGTGTATCGATTATAAAACAAGTTCCTCTGAAAAGACTAAACAACCGCCAAATTTTTTAA
TTTTAAAGAAATAATTACTAGACATCTAGGTTGTCAAACTTTAGTTCAGAATAATAGGGT
ATCTAATCCTAGTTTATAACTAAACTTTATTAGCCTCAATTATAATTAACTTTCATTATA
CAATAATAACCCAATTTTACCCTTTATTATCAATAATATCATCATTATTCCTATCTAACT
ATACCTAATCCTTTTACTTAATTTTAAAGTATAACCGCGAATGCTGGCACAAATATTTAT
CAAATTTACTTATTATTTACCATATCGTACTTCCGCACATCTAAGTAATTGTACAAGCCT
TTATACTGAGACTTTAAGAATTATAAACTCCTTAAATCTTTATAATAGTTCATTTAAATA
ACAATACTACTTCCTTTATACGCAAATCATAATTATCATGTAATTTTCAATAATAAAGCA
ATCAATAACTTTAAGCCAAAATAAAACCTTATATTTAAATTATTAATTTTATTTACATGA
AAGAGAAAAAAAATCCTATAACACTATAATCAGAAATTATTTAATAACATAATACATTTT
ACTAAATGTATATATTTCTGGTAAATTTCATAAAAAATATAAGTAAAAATAAAGCTAGGA
TAAAATTACTATTTATCTGTAATGAACATATAATCAAATAAAATTATTGAATTTATTTAT
TCATATTTTCTATAAGAAATTAAATTTCTTCAAATTTAACGATAGTCCTCTATTAAGTAG
CAATGTTATTACAAATCACCTAATATCAAATAGTCCGATAAGTCCAAGCAATCTCATCTC
AAAGGTCTTTGCAATTTCTCTTGAGGGAAGCAAAGACCTACCGTTGAGATTGCTTGGCCT
TATAAGGGAGTAAATAATTTATAATACTTTACAGGAAATAGAAGCTATTTAACTACATTA
TATACTAGCATATGTTATAAATCTTTTTAGCATATATAATAAAAGTTATATTATATTTAT
ACTTAAATTAATTTGTTTCTCTTTCTGGTTCAATCATACTTTACGTAGATCTGCCCTAAT
TATTATAATGTTAACATCCTGCAAAATATAGTGCCTGAGTAAAAGGATAGCTTTGATAGA
GCTAATAATGTGCTTGTGGCACCTATATTATACGTAGAGGACTTGCACCCCTTCTTTAAA
GATCAAAACTTTTTATGCCTTTACATCAACGAATAAATTGTACTTATCCTAACCTTTCAA
CTCACTTATAATAATTCAGTTTTAAAAGATAAGCTAAACTAAGCTAATGGGCTCATACCC
CGTAAATGAAAATTTTTATCTTTTCTCTTTTTAATTTTAATTCCTATTTCAAATTGTATA
TTCCTTTTACTACTGCTAACAGGATCAATAATCTCAATTTCTTCTACATCTTGATTCAGA
GCTTGAATTGGATTAGAGCTGAATATGTTATGTTTTATTCCCCTAATTACATCTAAAATA
AACCTTTATTTATCAGAATCCGCCGTAAAATATTTTTTAATCCAGGCAATAGGATCGGCT
TTATTAATTTCTTCAAGGTTTTTTTTTATTTCCTTTCCAATTATCAGCCATATTTTTATT
TTATCATCCCTTTTATTAAAACTAGCAGCCGCTCCTTTCCATTTCTGATTCCCACAAATT
ATTGAGGGACTCATATGGCCACAAGTGTTCCTTCTATCATCACTACAAAAATTAGCCCCT
ATAGCTTTAATATCTTATTTACATATAAATTACATCATAACAAACATAATTATCTTTTCA
GCCATATTATCCGCAATTTTAGGTGCCTTAGGAGGACTAAATGCAATATACCTACGGAAA
ATTATTGCATTCTCTTCTATTAACCATTTATCATGAATATTAATTGCCATCTTAACAAGA
GAGATACTTTGGCTCTTTTATTTTTTTATCTATTTAATTATACTTTCTACAATTGTTACC
ATATTTTATAAACTTAATATGTTTACATTATCAAGACTAATTCAATATTATCACAATAAC
CCCTATCAATTCTTCTTAATTATTGTTAACTTACTGTCTATTGGAGGGTTACCTCCTTTA
ATTGGATTCGTACCAAAATGACTTCTTATTCAAACCATAGTTAACTACTACCTTATCCCC
CCATTATTAATTATTCTTACATCCTCTTTAATTACACTATATTTTTATATACGAATCATT
AATCCTTTAATAATAATATTTAACCCTATAATTAGATTTAACATGAAATCAAATATAATC
ATATGCAGATTCTATTTTTCATCTTTCGTAATATCTTTTAACCTACTAGGGCTATTTTTA
CCTATATTTACCCTGCTTTCATAGAATTTTAAGTTATTCAAAACTAAAAACCTTCAAAGT
TTTAAAAAAAAGTACAAATCTTTTAAATTCTAATAAACCCCGGTGATACACACATCTCTA
AACTTGCAATTTAGCGTTATTTTTATACTACAAAGTTTTATAAAGGAGTTCTACCTCGTC
TATAGATTTACAATCTACCGCTTCTATCCTCAGCCACTTTAT
>Seq1 [Troglocarcinus corallicola] Troglocarcinus corallicola mitochondria, complete genome
ATGCAACGATGATTGTTTTCTACTAATCATAAAGATATTGGTACTTTATATTTCATCTTC
GGAGCTTGAGCAGGAATAGTAGGTACTTCATTAAGTTTAATTATTCGAGCAGAATTAAGT
CAACCAGGTAGATTAATTGGTAACGATCAAATTTATAATGTAGTAGTTACAGCCCATGCT
TTTGTTATAATTTTTTTCATAGTCATACCTATTATAATTGGTGGATTTGGTAATTGACTA
GTCCCACTAATATTAGGAGCCCCAGATATAGCTTTTCCACGTATAAACAACATAAGATTC
TGGCTGCTACCTCCTTCTTTATCTCTCCTATTAACTAGAGGTATAGTAGAAAGAGGAGTT
GGTACAGGATGAACTGTATATCCTCCCCTAGCTGCTGCTATTGCACATGCAGGCGCCTCT
GTAGACCTAGGTATTTTCTCTTTACATTTAGCTGGAGTATCATCCATTCTCGGAGCAGTC
AATTTTATAACTACTGTTATTAACATACGATCTTATGGTATAACAGCCGATCAAATGCCT
CTGTTTGTATGAGCAGTTTTTATTACTGCCGTTTTACTTCTCCTATCCCTACCAGTTCTA
GCTGGAGCTATTACTATACTTCTAACTGATCGAAACCTAAATACATCTTTCTTTGACCCT
GCTGGAGGTGGAGATCCAGTTCTATATCAGCACTTATTCTGATTTTTCGGTCACCCTGAA
GTATATATTCTTATCCTACCCGCATTCGGTATAATTTCACATATTGTTAGACAAGAATCA
GGTAAAAAAGAATCTTTCGGTACATTAGGTATAATTTATGCTATATTAGCCATTGGTATT
CTAGGATTTGTAGTTTGAGCTCATCATATATTCACAGTTGGTATAGACGTAGATACCCGA
GCCTATTTCACTTCAGCCACTATAATTATTGCAGTCCCTACTGGAATTAAAATCTTCAGA
TGATTAAGAACCCTTCATGGATCTCAAATCAATTACTCTCCTTCTACATTATGAGCCATA
GGATTTATCTTTTTATTTACAGTAGGAGGTTTAACAGGAGTAGTATTAGCTAATTCTTCA
ATTGATATTATTTTACATGATACATATTACGTTGTTGCCCATTTCCATTATGTCCTTTCT
ATAGGAGCTGTATTTGGAATCTTTGCAGGTATTACAAACTGATTTTCATTAATAACAGGC
TTATCATTAAATCCCAAATTATTAAAAATTCATTTTTTAGTAACTTTTATTGGAGTTAAT
TTAACTTTTTTCCCTCAACACTTTTTAGGACTCAATGGTATGCCACGACGATACTCAGAC
TACCCAGATGCTTACGCCACATGAAATATTGTATCATCTATAGGGTCTATAATTTCCTTT
GTAGCCACATTAATATTCCTACTAATTGTATGAGAAGCTTTTATAATAAACCGACATGTA
ATATTTTCACCCTTTATATCTTCTTCTGTAGAATGAAATCACCCTTATCCCCCAGCCGAT
CACTCATATATAGAAATCCCTATAATTACTAAATTCTAAAATGACAGATAGATGTGTAGG
ATTTAAGCTCCTAAAAGGAAGAAATACTCTTCTTTTAGAACCAATGGCAACATGAGCATA
CTTAGGGCTTCAAGACAGAGCTTCACCATTAATAGAGCAATTAATTTTTTTCCACGATCA
TATTATAATCGTATTGATCTTAATTATTACATTCGTGTCATACATAATATCCAACTTAAT
ATATAACTCCTTTATTAACCGATATATGTTAGAAAACCAACCCATCGAAATCATTTGAAC
ATCTATTCCTGCCATTATCTTAATTTTTATTGCTCTACCATCTCTACGTCTATTATATCT
CCTTGATGAAGTTAATAACCCTTCAATAACATTAAAAACTATCGGTCATCAATGATATTG
AAGTTATGAATATTCAGACTTTATAGGTATTGAATTTGACTCTTATATAATCCCAAACAG
AGATATAACTTCATCTATATTCCGCCTATTAGATGTAGATAATCGTACCATTCTCCCTAT
AAATACTCAAATTCGAGTATTAATCACTGCTGCTGATGTAATCCATTCTTGAACTCTACC
CTCATTAGGAGTAAAAGCAGATGCTATTCCAGGCCGATTAAATCAATCAAGATTTTTGAT
TAATCGACCCGGATTATTTTATGGCCAATGTTCTGAAATCTGTGGAGCAAACCATAGTTT
TATACCTATTGTAATTGAAAGAATTTCTGTAAACTCTTTCCTAAATTGAGTTTCCTTATC
TATTAACAACTCACCAGATGACTGAAAGTAAGTATTGATCTTTTAAATCTATTATAGTAT
TTAACGCCTACTTCTGGTTTAAAAGTTAGTTAATTTATAACATATGCTTGTCATGCATAA
ATTGTCTCAAGATACTTTTATAATGCCACAAATAGCTCCCATTTATTGACTAAACTTGTT
TTGCATATTCTTATTCACTTTATTATTATTCTTTATATTAAATTACTATATTAAACCTTT
TAGGAAAATAACTACTTCCCATATTAGTAGAAAAAATACTTTTAAACACTGAAAATTATA
ATAAACTTATTTTCAATTTTTGAACCCTCTTCGAGAATCCTAAACCTATCAATTAATTGA
ATATCCACTATTTTAGGAATAATATTCATACCATACTTATATTGAAGTTCACCATCTCGT
TGATCCTTACTATGAAGAAAAATTCTATATAATTTACACAACGAATTTAAAGCCTTAATT
CTTTCTTCTCACTTAGGCTCTACATTAATATTTATTTCCCTATTTACTTTCATTATATTT
AATAACATTCTTGGCTTATTACCTTATGTATTTACAAGATCTAGACACATAGTAATAACT
TTATCACTATCTCTTCCTTTTTGACTAACATTAATACTATTTGGTTGAATTAAAACAACC
CAAAACATACTAACTCATTTAGTTCCCCAAGGTACTCCTTTTATCTTAATACCATTTATA
GTATTAATTGAAACTATCAGAAATGTTATTCGACCAGGCACTCTAGCTATTCGGTTAGCA
GCAAACATAATTGCAGGTCACCTCCTTTTAACATTATTAGGTGGTACAGGAAACTCTGTT
TCAAATCTTGTTTTAATTTTCTTAATTATTACTCAAATTCTACTTTTAATTCTAGAATCT
GCCGTAGCACTTATTCAATCATACGTCTTTTCAGTTCTTAGAACTCTTTATATAAGAGAA
ATTAACTAATGACATCATCACACGGATTTCACCCTTATCATTTAGTAGATATAAGGCCAT
GACCCCTCACAGGTTCAATTAGAGCAATAATATTAACAACAGGTCTTGTAAAATGATTCC
ATACATTTAATATAGATCTTATTATCATAAGCCTATTTACAATTATTTTAACCATATTAC
AATGATGACGAGATGTAACCCGAGAAGGTACATACCAAGGAGCCCATACCTCTATAGTAA
TAAAAGGATTACGATGAGGAATAATTTTATTTATTTTATCCGAAGTTTTATTCTTTTTTT
CTTTTTTTTGAGCCTTCTTCCACAGAAGATTATCGCCTACTATTGAAATTGGAATATACT
GACCTCCTTTAGGAATTCAACCATTTAACCCTTTCCAAATTCCTTTACTTAATACTACTA
TTCTTCTGTCATCAGGTGCTACAGTTACATGAGCCCACCATGCAATTATAGAATCTAATT
ACACCCAAGCAATCCAAAGACTTTTACTCACTGTAATCTTAGGTATTTACTTTACATTAC
TACAGGCTTTTGAATATGTAGAAGCTTCATTTACCATCGCCGACTCCGTATTTGGATCAA
CCTTTTTTGTAGCAACTGGATTCCATGGACTACACGTAATCATTGGAACCACATTTTTAT
TAGTTTGTCTTATCCGATTATATAAATGTCATTTCTCATCTGCACATCATTTAGGATTTG
AAGCTGCCGCTTGATATTGACATTTTGTAGACGTCGTTTGATTATTTTTATATATCTTCA
TTTATTGATGAGGTGGTTATTTTTTTAGTATAAAAAGTATTTTTGGCTTCCAACCAAAGG
GTCTAAATTATTAGAAAAAATAATTTTTACTGTATTAATAATTTCTACTATTACCTTAAT
TATTGTATTTCTAATTATAATACTAGCAACTTTATTAGCAAAAAAAACAATTAGAGATCG
TGAAAAAAATTCTCCTTATGAGTGTGGATTTGATCCTAAAAACTCAGCCCGATTACCCTT
CTCCTTACGATTTTTTCTAATTGCAGTTATTTTTTTAATCTTTGATGTAGAAATTACTCT
ATTACTACCTATTATTTCATCACTAAACTTTATTAATATTTTTTCTTGAGTTTTAACAAG
TTTAATCTTTCTATTCATACTACTACTAGGCCTTTATTATGAATGATCACAAAACGCTCT
AGAATGATCATAAATTAAGACTATAATTTATAATTAAAATATATGAGTTGCATTCATAAA
AAGTTTCTAAAAACTAGTTTTATAATTAGAAAGCGAATTATTGCAATTAGTTTCGACCTA
AAACTTAGGCTTATAGCCTTCTAATTATTGATAGAAACCAAAAAGAGGTATATCACTGTT
AATGATACTATTGAGATTAATCTCCTATCAAGAATAGGAATATTATGACAAGACTCGAAG
CTTCTAACTTCTTCTCAAGCGGTTAAATTCCGTTTATATTCCTTAGTTTTTATGGTGTAA
ATTCAACACATTGTATTTTCATTACAAAACTAAAGAGCTTCTTTTAAAAACTACCTAAAG
TAGTAACTACTACATCCTTAATACCACAAATTAATATTTTATTTAAACTATTTAAGTTAA
TTTATAATCCAGTTTTAATAGTTTAATATAAAACTCTGGTCTTGTAAACCAAAAATGAAT
TTTAATTCTTAAAACACCAAATTATTGGTATCTTATTTTTTACTATCCCATTACTACTTA
CTTTATCAATTTTATTTACTAACCTTTATCACCCTTTAGCTATAGGACTTCTCCTTCTAA
CTCAAACTATTTTAATCTCTATTACCATTGGACTATCTACTTATTCTTTTTGATTCTCTT
ACATTTTGTTTTTAGTATTTCTAGGAGGAATACTAATCTTATTTATCTATGTTACTTCAT
TAGCTTCTAATGAACCTTTTATCTTCAGAACCTCCATTAACATATTAATTATACTTACAC
TTACATTATCAATCTCCCCCTTACTTATTGACTCTTTAATTTCCCCAACAAAAGCATCTT
TACCTTTTTCTTCGTTAGAATTTACCCAATCAACTCGGTTTATAGTAAGATGAATTTATA
ACTCCCCTTCAATAATATTTACACTATACATTATTTCATACCTACTACTAACCTTAATCG
TTGTAGTTAAAATTGTAACCCTATTTAAAGGACCGCTACGATTAATTAACTAATGACAAC
CCCCTTACGAAAATTCCACCCTTTATTTAAAATTGCCAACAATGCTATAGTAGATATACC
CCTACCAAGAAACATTTCTACTTTTTGAAATTTTGGATCTTTATTAGGCTTATGCTTAGT
AGTACAAATTCTAACAGGGTTGTTTCTGGCAATACATTACACAGCCCATATTAACCTTGC
TTTCTCTAGAGTAGTTCACATTTGTCGAGACGTAAATTATGGCTGGCTTCTGCGAACTAT
ACACGCCAATGGAGCATCATTCTTTTTTATCTGCCTATATATTCATATTGGACGAGGAAT
TTACTTTAGCTCTTATATAAACCTTCATGCATGAATAGTAGGAGTTGTTATTTTATTTTT
AATTATAGCAACTGCCTTTTTAGGGTATGTATTACCCTGAGGACAAATATCCTTTTGAGG
AGCAACTGTTATTACTAATTTATTCTCAGCAATTCCTTTTATCGGAATTGACCTAGTACA
ATGAATTTGAGGGGGGTTTTCAGTAGACAACGCTACTTTAACTCGATTTTTTTCTTTTCA
TTTTATCTTACCTTTAGTAGCAGTAGCTTTTTCTATAATTCATATTCTATTTTTACACCA
ATTAGGAGCTAATAACCCTCTAGGAATTTCAAGACAATTAGACAAAGTCCCCTTTCACCC
TTACTTCACACTTAAAGACATTGTAGGATTTATTGTAATACTTACATTTTTATTATTCTT
AACTTTATTAGCTCCTTATTTCCTAGGAGACCCAGATAATTTTATTCCAGCTAACCCATT
AGTAACACCCCCTCACATTCAACCAGAATGATACTTTTTATTTGCTTATGCCATTCTTCG
TTCCATTCCAAACAAACTAGGAGGAGTTATTGCTTTAGCAGCCTCAGTAGCCATTTTAGC
AATTTTACCTTTTACCCATGTTTCAAAATTCCAAAGATTAGTATTTTATCCTATAAACCA
AATATTATTTTGAAGATTCGTAGTAACAATTATGCTTCTAACTTGAATTGGCGCACGGCC
AGTAGAAGATCCTTATGTATTTACAGGACAAATCTTAACAGTTTTATATTTTTCATTTTA
TATTATTAATCCTTTATTACTATTATGATGGGATAATATATTAGAGTGATTATTTAGTTT
AATAAAAACAAATGTTTTGAAAACATTAAATAAGAAACTACTTCTTAATAATTGACTTAC
CTCATATAGACTTATGTATATATATATATATATATATATATATATATATATATATATATA
TATATAACCACTTACAGATAATTCTATCTCTTTTGTATCTTCAGTACAATATTCTTTATA
AATTATATAAGTAATTAATTAAATTACAAAAGTATTACTACTACCAAAAGTAAAATAATA
AACATCTTCATCATAACTTTAATATTATTTATTTGCAATTTATATAAAAAAACAAATCCA
TTTCTAAACATATAATATAAACCCTGACTTCCTAAATACTCATATCAACCTTTATCTATA
TGCTTTTCTATTCTTAAACCTACATTTAAATTAATCTTTCTAATTACTTTAGTCCTCAAA
AAAGGTATAAATCACATCCTTCCTACCATTCTAGTAAACCCATACAAACCTATAGATTTC
AAACTATCCCTCGTACTTATTAGATTTAATATATAGCCGACTAACCCCCTTACAAATCTT
ACTAAAAGTACAATATTTTTTATAAAAGCTCTTATACAAATTATATAACACTCAGGAAAT
AATAATCAAGATAAAGTAGACCCTATTGTAATAGCACTCAACCCTAGTGGAATCATAGGA
TTACATATAACAGTATCCTCATCTCTAACATTCCTTAAACTACATAAATTAAAATCTCTA
CTCAATCTATAGAAAATTAAACGTAAAGTATAACTTACAGTTAAACCAGTGGCTCTAATA
TATAGAAACAAGGCTACAAAATTAATTCAACTTATAAATGCTACCTCCAAAATTATATCT
TTAGAATAAAATCCAGCTATAAAAGGAAACCCACAAAGAGCTAAATTAGAAATTATTATA
AATGACACACTTAATGGTATAAATTTGACTAAACAACCTATATACCGAATATCTTGATAA
CCCCTAGCTCTATGAATAATTACTCCAGCACATATAAACAATAATGCCTTAAACAAAGCA
TGTCTTAATAAATGAAAAAATGAAAGATCTGGATAACCTAATGATAAAATCCTTAATATA
ACCCCTAATTGACTTAAAGTAGATAAAGCAATAATCTTCTTTAAATCATACTCAAAATTA
GCTCCTAATCCCGCTATAAACATAGTTAAACAAGAAATAATCAATAATATTCTTTGTACT
CTGGATCCATCTAACCCAGAACTAAACCGAATCATAAGGTACACTCCCGCAGTAACTAGA
GTAGAAGAATGAACTAAAGCGGATACTGGTGTTGGAGCTGCTATAGCAGCAGGCAATCAA
GCACTAAAGGGAATCTGAGCCCTCTTTGTTATAGCAGCAAGTATAACTAACATCTTTAAT
ATCATTCACTCCCTATCTATTAGATAATATCTATATAAAACAAAATTTCAACTACCTAAA
TTTATCATTAAACCAATTCTTAATAAAATAGCAACATCGCCGACTCGATTAGAAAGAATA
GTAAGTATTCTAGCATTAGCAGATTTTTCATTTTGATAAAATATAACTAATACATAAGAT
ACTACTCCTAAACCATCTCAACCTAATAAAATACTAATTATATTAGGACTTAAAATCATT
AAAGATATAGATATAACAAAAGCTAATACCAGATATATAAATCGATTATAATTTTCATCT
CCTTTTATATAACTCCCACTATAAAATATAACTATACTAGAGATTAATAAAACAAAAGAC
AAAAATAATATTGAAATCCAATCAAATACTATAATAAACACAATTGAAGATGAATTCAAC
CTAATCAACTCTCACTCAATCATATTTAATTTTTCATTAAATACTCTTATTAACCCTATT
AAAGCAAAAACAAAAGAACTTAAAGCTAAAATTAATATTCTTACACTATGTACATAAACC
TTTCAAACCATTATCTACTATAACTCTATAAAACTTACATCTAGATATTATAAACCAACC
CCCCTAATTAAATCTAATTTTAAAATTAAAATATTTAAAGGAAATCAATGTAAAAACAAT
ACCAAATACTCTCTAACTTTACCAGAAGTGCAAGAATATAAACCCTTAAAAATAACCCCA
TGTTGACTTAAACTATACATATATAAAGTATAACAAGCTCTAAAAAAAGATAAAAAAGCT
AACCCCAATATTCTATATTTTCTTCAGCTAACTAACCTAATAATTAGTCTAATTTCACCA
GCCAAATTTAGTGAAGGAGGTGCTGCTATATTTCCAATACTAAGTAAAAATCATCATAAT
CCCATTCTCGGTATAAAATTTAATAATCCTTTACTAATCAAAAGCCTACGGCTTCCAACT
CGCTCATAACTTATATTAGCCAAACAAAATAAACCAGAAGAACATAAACCATGACCAATT
ATAACAACCACTCTTCCTATTAAACCCCACCAACTGAAAATCATCAGCCCAGCTAATACT
AACCTCATATGCACTACAGAAGAATAAGCAATTAAAGACTTTATATCTACCTGACGTAAA
CAAAGTAAACTTGTTATTAACCCTCCTAATAATCTAATCCTAACCCATAACCAAGAAAAA
TTAAGCATTATTTTTTGATATATATATAATACACGAATCAACCCATAACCACCTAATTTT
AATAAAACACCTGCTAAAATTATAGAACCAGCAACAGGAGCTTCTACATGCGCCTTAGGT
AACCAAAGATGGTATATATACATAGGTAATTTAACTAAAAAAGCTATAATTATACTCAAA
TATAAAACCATTGTAATATAATTCAACCTTAAAGCTGGAGTTAATATTATTATATTTAAC
CTGCCTTCTTTACCATACAAATATAATAATCTTATCAACAAAGGTAAAGACAGAGTCAAA
GTATAAAAAATTATATATATGCCTGCCTGAATACGCTCAGGCTGATAACCCCATCCCAAA
ATTAAAATCAAAGTTGGAATTAGTGAAGCCTCAAAACTAATGTAAAATAATAAATAATTT
ATAGAACAAAACGTCAAAAATAACCTCAACAATAACATTAAAATTACAACACTAAAAAAA
TGATAATATTTATTGTAAAATTTCAACCGACCTCTCGCAATTAAAATTAAAAATATTACC
CAAGATCTCAAATAAATCAATATATATCTCAAATAATCTATACCTAATCCAAATCCTAAT
CTATATAAACCATAATTATGATAGTAACTCAGTCCTACTATAAAACTAATAACTCCTAAC
CCTATCTGGATAGTACCTCAATCTTTAACAAATTTTATCAATAACAACAATGGTAATAAT
AATTTTAACATATCAAAACACTAAATCTTTTAAAATAATCACCACCATGGCTACGTACAA
TTAAAACCAACAATGATAGACCTAGGGCCCCCTCACAAACAGTTAGCGTCAAAAAAAATA
AACTAATATAAATCTCACTTCCTAATCCACTAATTGCTAAACTTAATAACCAATAAATTC
TTAACATTATAAACTCCAATCTTAACAAAGAATTTAAAAGGTGCTTATGATAATAACTAA
ACCTTCACAAACCACATAAAAATATAAATATAGACCTTACAATTATTAATAAACTAAAAT
TTATCATTAATTTTATACATTACTTTTAACTATCAATTAATTAATATAGTCAAAGAGAAA
GAAACACCTTTATTATTAACTCCCAAAGTTACTATTTTAATTTTAAACTACTCTTTGCTG
TTTAAATAATTCACAATACAATAAGTACTTAGCTATTAAAGCAACAATAACACAACATTT
TAAACCCTAAAAAAAACAGTAAATAATTAATAGAAAGGGGTAAATATCTCTTTCAAGCCA
AATATATTAATTTATCGTAACGAAAACGAGGTAACGTCCCACGAACCCATACAAAAATAA
ATACCACCATACTTATCTTCAAATAAAATATAGGCTGAAATGGATTTCTACCTAAAAATA
AAATAACGAAAAGTGCTCTTATAAACAAAATTCTAGCATATTCAGCCATAAAAATCAAAG
CAAACCCCCCACCACCATATTCAGTATTAAACCCAGATACTAACTCAGACTCCCCTTCTG
AAAAATCAAAAGGAGTACGATTAGTCTCCGCCAAACATGAACTAAATCAAACCATACTTA
AAGGAAATCTAATAAGCACAAACCAAAACCTATATTGATATTTATTAAATAATTCTATAT
TAAATCCACCTACTAATATAACAAAAGACAATAAAATCAAAGCCAATCTTACTTCATAAG
AAATAGTCTGAGCTACAGAACGTAAACTACCCAATAAAGAATACTTACAATTAGAAGATC
ACCCAGCAATCATAGTAGAATAAACACCTATACTTAAACAACAAAGAAAAAACAAAATCC
TTAAATCAAAGCTTATTAACCCTCTCTCATATGGTATAACAACCCAAATTAAAAGAGAAA
TAAATAAACTAACTATAGGACAAATATAATAGACCAAAAAATTAGACATAATAGGATTAA
TTTGTTCCTTTCTAAAAAGCTTTACTGCATCTGAAAACGGCTGAAGCAATCCTATAAAAC
CAACTTTATTAGGACCTTTACGAATCTGAATATAACCAAGAATCTTTCGCTCCAATAAAG
TAACAAAAGCCACTCTAATTAAAACACAAATTATCAAAACCAAAAAATTAATAACCTCAA
TCCTTATTATAATCACAAAACTATTAGATTTAATGTTTAACTATTTATAGATTATTACTC
TATTTAACAGGATCCTAAATCCAGTACATAAATTCTGCCAAAATAGTATATACCAAAATT
ATTTCAATTATTTGGTCCTTTCGTACTAAAATAATTATCTTTAATTAAAAGATAGAAACC
GACCTGGTTTAAACCGGTCTGAACTCAAATCATGTAAAAATTTAAAGGTCGAACAGACCT
TCTAATATAACTCCTACAATTATACAGATATTTTAATTCAACATCGAGGTCGCAATCTTT
TTTTTCGATAAGAACTCTCAAAAAAAATAACGCTGTTATCCCTAAAGTAACTTAATCTTA
TACTCCTTACAAAGGATCATTTAAATATAATAAACAACAATTCACTGTTATACAATAAAG
CAGTTATCTAAAATTTTACTTCTATCACCCCAATAAAATACCTATAATCTTTAAAACTTT
AACGTATAAATCATTTAAACTCTTATGTAATATTAAGCTTCATAGGGTCTTATCGTCACT
TCAAACAATTTAAGCCTTTTCACTTAAAAGTTAAATTTTAATTTTACTATAAAGACAGTA
CTTCTTTTGTCTAATCATTCATACAAGATCTCAATTAAAGAACTAACGATTATGCTACCT
TTGCACAGTTAATATACTGCGGCCATTTAATATTATTTATCAGTGGGCAGATCGGACTTT
TTATACCTACAAACAGACATGTTTTTGATAAACAGGCAAAGAAATTATTTGCCGAATTCC
TATATACTATCAAAACTACACTAAATATTAATAAATATTTTAATTTACCAACTTAACATT
AATTTATACTAATAATATTATTATAACTTTCAATTTTATATTTATAAAAATTTTTTAATA
TAACAAAAAAGACCTATATAAATAATATCATTAAATTATTTAATTATAACATTTTACAAA
AATAACTATTTTTAAGCCTAGTTTAAAAAGCTCACTTATACACTGTCTATTTTAAATACA
TCTAAGAAGCTCAACCCTCCTAGTCTAACCCCTTCTGTAAAATAACAAAAAGATAAAATT
AAATTTTTATTTTAAAAAACTAGATATAATAAATCTCGAATGATATTTCATCTTTAACTT
CATATTTTAAATAAATATTCTACAATAACTTATATATGAAATTAACTGTATTTATTTCGA
GATACCCAATTACTATGAAATATATAAATATTCCCTGAGACACAAGGTACAGAAATTAAA
TCTTACTACTAAAATTTGTACTTATTCCTTTACAGTACTTATAATCTATCGTTTATCCTA
TCATTTCACTACAAATTACTTACATAACCCATTTTAAATTATTTTTTTAACAACTAAAAC
TAACTATTAACCAAAAACAAATTATTAAAACTTCAAAATTAATCGATTTGCACGATAAGC
TTTTTCAATGTAAACGAAACGTTATACTAATTTAACTATATTTTGATTCTAAATACACTT
TCAAGTATATTTACTATGTTACGACTTATTCCGCTTGTTGGCGAAAGCGACGGGCGATAT
GTACATAATTTAGAGCTTATATCTTATTCACTTATTAAAAAAATAATACAATCAAATCCT
CCTTCATAACGACCAATTAAGCCATTAATTCATATAAAATAATTTATTGTAACTCATTTT
TACCTATCTATAAGCTGTACCATGATCTAATTTAATTAAAATTCTTTAATTGCAATAATT
TATTCTTTTAAAATTATCTAATAATGACGGTATACAAACCAATATATTAAAATAGGTAAG
ATTTTACGTGGTTTATCGATTATAAAACAAGTTCCTCTGAAAAGATTAAATAACCGCCAA
ATTTTTTAATTTTAAAGAAAATATCTACTATATATTAAGTTTGTCCTCCTTTGGCTCAAG
AATAATAGGGTATCTAATCCTAGTCTATAACTAAAGTTTATTAGCTTCAATCACGATTTA
CAGTAATTACAATAATAATAATTCAATTTTACCCTTTATTATTAATAATTTAAATTAAAT
CAACCAATTAACTAAAACCCAACCATTTTACTCAACTCTAAGGTATAACCGCGAATGCTG
GCACGAATATTCATCAAGTTAATTATTAATTACCGTATCGCACTTTCATAAATACTAAAT
ACAAAATTATATACTGAGAATTAAAAAATTATAAACACCTTTAAAATTTACAACAAATTA
ATAATAAATCAATTTGCTCAAACAAAAATTAATTTTCATGTAATACTAATAATAAAGTAA
ATAAAACAAGCTAAAATAAAACTTTCAAAAAAAAAAAATTTTTTTTATAAATAACAGACA
TAAGTACTTACCCATACATAAAACTAAGAATTATTTTAATAAAATAATACATCTATACTA
AATGTATACATTTCTCGAAACCTCATGGCCTCAACACAATCAAAATAAAGATGGGAGATT
TATACGATTTGTGGGTAATGAACATATAATCCAATAGAAATATATTAATTTATCTCTGTG
TCTTTTACTAAAAAAAATTATATTGAATAAAATTTACCGATAAAAAATAATAAAAAAGAA
ATTTCATAATAATTATTTAATACAAAAAAGACCAGAAAGATCAATAATCTCATCTCTATG
AGCTTCCTATTTTCTCTTGAGGGAAAAGGAAGCTCACCGTTGAGATTATTGATTCCTATG
GTGGAAGAGGATCTTATCTACACTTTCCGGATACATAAATTGTTTACTTAAATTATATAC
ATATAAGAATTATAAATCATAATAGTATATATTATATGATATTAATTTATCATAAAACAA
TTATTTTATTAACTTCTACGTTTCTTAAAATTTATTTTTTATAAATTAATTAACAATAAA
TTTACTTAGCAACTTTAATACTTTAATCAATATAGTGCCTGATTAAAAGGGTAGCTTTGA
TAGAGCTAATAATGTAATTTTCCTTACCTATATTATACGTAGCGGAGTTACACCACTTCT
TAAAAGATCAAAACTTTTTATGCCTTTACATCAACGAATATTAATTTACATCCTAAGTTT
AAATTACATTATAATAAAAGATAAGCTAAACTAAGCTAATGGGCTCATACCCCGTAAATG
AAAATTATAACTTTTCTCTTTTTAATTTTATTTCCTATTTCTAATTATATATTCTTCTTA
CTTCTACTACTAGGCTCAATTATTTCTATTTCATCATCCTCCTGATTCGCTGCTTGAATT
GGATTAGAACTAAATTTAATGTGTTTTATCCCTTTAATTACAACAAAAATAAATCCTTAT
TTATCAGAAGCCGCAGTAAAGTACTTCTTAATCCAAGCCATAGGATCAGCTTTATTAATC
TCCTCTAGTTTATTCTATATTCCCTTTTCATTTATTAGACACACATTAATCCTAATATCT
CTCCTACTAAAATTAGCAGCAGCTCCTTTTCACTTTTGATTTCCACAAATTGTAGAAGGA
TTAACATGACCTCAAGTGTTCTTATTATCAACATTACAGAAACTAGCTCCTATAATTTTA
ATCTCTTACCTACAACTCACTCCATTTATAATAAATATAATTATCTTTTCAGCTATATTA
TCCGCAATCTTAGGAGCAATTGGAGGACTGAATGTAATATATTTACGCAAAATCATTGCT
TTTTCTTCAATTAACCACCTATCATGATTACTAATTGCTATATTAACTAGAGAGGTTTTT
TGACTACTATACTTTATTATTTACTCTGTTATATTATCTACCATTATTATAATATTTTTC
AAACTAAATGTTTTTATATTTTCCAGATTAATTCAATTCTATCATAACAACTCTTACCAC
TTTATCTTAATCATTATAAACCTACTATCACTTGGCGGATTACCACCTCTAGTTGGATTT
GTACCTAAATGATTACTTATTCAATTAATAATAAATTATTATTTAATTATTCCTATATTA
ATACTACTATTTTCTTCCCTCATTACTCTTTACTTCTACCTACGAATTATCAACCCTATA
TTACTCTTAATAAACCCTATTATCAGATTTAACTTAAAATCTAACACTTTTATATTTAAT
TTTTATTTCTCTTCATTCATTATATCTTTTAATATATTAGGATTATTATTACCTGTCTTC
ATACTATTCATATAGAATTTTAAGTTATTCAAACTAAAAACCTTCAAAGTTTTCAAAAAA
AGTAAAATCCTTTTAAATTCTACACTTAAATCCTGGTGACCTTACACATCTTTAAACTTG
CAATTTAATGTTATTCTTATACTACAGAATTTAATAAAGGAGTATAACCTCGTTTATAGA
TTTACAATCTACCACTTATAATCTCAGTCACTTTATC
